# Supplementary material for: Theoretical Study of the Defects and Doping in Tuning the Electrocatalytic Activity of Graphene for CO2 Reduction
Source: Nanomaterials (Basel). 2023 Aug 7;13(15):2273. doi: 10.3390/nano13152273 (PMC10421040; doi:10.3390/nano13152273)
Supplement: Supplementary file 1 [file nanomaterials-13-02273-s001.zip]

Archive with 1 entries (1 files):
- nanomaterials-2531734-supplementary.pdf
